# Supplementary material for: Global Insights into Cultured Meat: Uncovering Production Processes, Potential Hazards, Regulatory Frameworks, and Key Challenges—A Scoping Review
Source: Foods. 2025 Jan 4;14(1):129. doi: 10.3390/foods14010129 (PMC11720233; doi:10.3390/foods14010129)
Supplement: Supplementary file 1 [file foods-14-00129-s001.zip]

Archive with 1 entries (1 files):
- foods-3379516-supplementary.pdf
